# Supplementary material for: Dynamic regulation of CTCF stability and sub-nuclear localization in response to stress
Source: PLoS Genet. 2021 Jan 7;17(1):e1009277. doi: 10.1371/journal.pgen.1009277 (PMC7790283; doi:10.1371/journal.pgen.1009277)
Supplement: S3 Table — (XLSX) [file pgen.1009277.s006.xlsx]

## Sheet: Sheet1
RIP-Seq	Reads	Uniquely Mapping	Instrument	Read Length
CTCF_RIP_HMEC1	23910722	2.02117e+07	HiSeq2500	SE50
SC35_RIP_HMEC1	22659868	2.03032e+07	HiSeq2500	SE50
CTCF_RIP_HMEC2	14084561	1.26057e+07	HiSeq2500	SE50
SC35_RIP_HMEC2	27713539	2.40221e+07	HiSeq2500	SE50
CTCF_RIP_vHMEC1	28273865	2.40102e+07	HiSeq2500	SE50
SC35_RIP_vHMEC1	21710139	1.89443e+07	HiSeq2500	SE50
CTCF_RIP_vHMEC2	22794470	1.87348e+07	HiSeq2500	SE50
SC35_RIP_vHMEC2	19858583	1.72512e+07	HiSeq2500	SE50
INPUT_RIP_HMEC1	26209066	2.02465e+07	HiSeq2500	SE50
INPUT_RIP_HMEC2	24451102	1.70522e+07	HiSeq2500	SE50
INPUT_RIP_vHMEC1	24081292	1.61272e+07	HiSeq2500	SE50
INPUT_RIP_vHMEC2	21504035	1.43539e+07	HiSeq2500	SE50
ChIP-Seq	Reads	Uniquely Mapping	Instrument	Read Length
Day 1 hMEC #1	38533965	3.19601e+07	NextSeq500	SE75
Day 1 hMEC #2	10835268	8.74623e+06	NextSeq500	SE75
Day10 hMEC #1	14745672	1.29128e+07	NextSeq500	SE75
Day10 hMEC #2	12620614	1.14418e+07	NextSeq500	SE75
Day10 hMEC #3	367252	326120	NextSeq500	SE75
